# Supplementary material for: Strategies of Modelling Incident Outcomes Using Cox Regression to Estimate the Population Attributable Risk
Source: Int J Environ Res Public Health. 2023 Jul 20;20(14):6417. doi: 10.3390/ijerph20146417 (PMC10379285; doi:10.3390/ijerph20146417)
Supplement: Supplementary file 1 [file ijerph-20-06417-s001.zip]

Archive with 3 entries (3 files):
- Supplementary file 1.txt
- Supplementary file 2.txt
- Supplementary Table S1.pdf
