# Supplementary material for: Strategies of Modelling Incident Outcomes Using Cox Regression to Estimate the Population Attributable Risk
Source: Int J Environ Res Public Health. 2023 Jul 20;20(14):6417. doi: 10.3390/ijerph20146417 (PMC10379285; doi:10.3390/ijerph20146417)
Supplement: Supplementary file 1 [file ijerph-20-06417-s001.zip › Supplementary file 1.txt]

/*investigation of hazard's proportionality assumption*/

proc phreg data=data ;
strata str1 strn; /*strata variables: list 1 to n*/
model time*out(0)= m_var f_var m_vart f_vart;/*time = time variable; out = outcome variable; m_var = exposure main var; f_var = fixed var */
m_vart= m_var*log(time);
f_vart= f_var*log(time);
prop_test: test m_vart f_vart  ;
run;quit;

/*Perform the PAR% and 95% CIs*/

%include "place here the path where the %PAR macro program is saved";

title 'Cox model using PURE data';
proc phreg data=data covout outest=bplainc;
strata str1 strn; /*strata variables: list 1 to n*/
model time*out(0)= m_var f_var;/*time = time variable; out = outcome variable; m_var = exposure main var; f_var = fixed var */
run;quit;

proc sort data=data;by m_var;run;

proc means noprint data=DT; var time;
output out=pplsum1 sum=fq;
by m_var;
run;

proc means noprint data=pplsum1; var fq;
output out=pplsumtot sum=fqtot;
run;
data pplsum1;
if _n_ eq 1 then set pplsumtot;
set pplsum1;
fq=fq/fqtot;
run;

%par(bdata=bplainc, pdata=pplsum1, modvar=m_var,partialpar=T,fixedvar= f_var,n_or_p=p, n_or_pname=fq, vprevopt=fixed, fullpar=t);
